# Supplementary material for: Transport and Co-Transport of Carboxylate Ions and Ethanol in Anion Exchange Membranes
Source: Polymers (Basel). 2021 Aug 27;13(17):2885. doi: 10.3390/polym13172885 (PMC8433790; doi:10.3390/polym13172885)
Supplement: Supplementary file 1 [file polymers-13-02885-s001.zip]

Archive with 1 entries (1 files):
- polymers-1332527-supplementary.pdf
